# Supplementary material for: Experimental data on the characterization of hydroxyapatite synthesized from biowastes
Source: Data Brief. 2019 Sep 11;26:104485. doi: 10.1016/j.dib.2019.104485 (PMC6811912; doi:10.1016/j.dib.2019.104485)
Supplement: Multimedia component 1 [file mmc1.xlsx]

## Sheet: Sheet1
Wavenumber (cm-1)	RAW HAp-Transmittance (%)	HAp 900 oC -Transmittance (%)	HAp 1000 oC -Transmittance (%)	HAp 1100 oC- Transmittance (%)
393.491520	29.479248	58.215832	31.312965	35.593720
401.207040	29.564852	65.306245	33.072119	36.960448
408.922560	29.509758	68.798062	34.010084	37.695461
416.638080	29.304692	72.194943	34.355784	38.070239
424.353600	29.096212	75.842428	34.708143	38.599931
432.069120	29.033108	77.416361	34.934050	38.998255
439.784640	28.803606	78.260903	34.799117	39.027851
447.500160	28.585039	77.498586	34.426843	38.704674
455.215680	28.257503	74.167745	33.656441	37.854458
462.931200	27.977328	69.831568	32.746623	36.864643
470.646720	27.759667	67.470988	32.149164	36.227590
478.362240	27.686760	67.806192	32.112102	36.154482
486.077760	27.606491	67.490234	32.043448	35.900417
493.793280	27.439535	64.721438	31.533318	35.226857
501.508800	27.168683	61.352208	30.744920	34.420182
509.224320	26.860923	57.955983	29.923470	33.599817
516.939840	26.559805	54.870069	29.234053	32.895513
524.655360	26.285192	51.403228	28.488860	32.174466
532.370880	25.975083	47.452338	27.549357	31.270292
540.086400	25.723385	42.717096	26.252033	30.068141
547.801920	25.427398	36.738285	24.464193	28.479099
555.517440	25.166049	28.893219	21.555130	26.349043
563.232960	25.064028	21.230450	18.138347	24.052398
570.948480	25.209810	18.097216	16.794892	23.103538
578.664000	25.370121	24.629592	19.519371	25.153652
586.379520	25.176182	32.410598	22.524017	27.247158
594.095040	24.411831	28.771599	21.010437	25.702313
601.810560	24.107822	23.126009	18.612721	23.733912
609.526080	24.167791	29.747644	20.825418	25.484837
617.241600	24.806849	37.924737	24.169919	28.609943
624.957120	25.828987	36.588799	24.530767	29.862442
632.672640	26.344758	33.339259	23.625609	29.452938
640.388160	26.539293	37.702750	24.605169	29.760544
648.103680	26.600350	45.895910	26.687292	30.966861
655.819200	26.531763	53.000291	28.371388	32.107058
663.534720	26.071437	57.201458	28.959691	32.525688
671.250240	25.148486	59.792842	28.837014	32.406094
678.965760	25.376826	64.213179	29.864851	33.357103
686.681280	26.576927	70.672253	31.787227	35.195624
694.396800	27.381591	75.524045	33.103383	36.417049
702.112320	27.828278	78.579218	33.763518	36.959439
709.827840	28.221978	80.660371	34.166335	37.240357
717.543360	28.610961	82.478815	34.584955	37.641101
725.258880	29.031636	83.852922	35.062115	38.242181
732.974400	29.492536	84.693051	35.509090	38.866686
740.689920	29.932172	84.649946	35.793265	39.301103
748.405440	30.376011	84.116505	36.023120	39.650993
756.120960	30.825809	83.289074	36.206938	39.933829
763.836480	31.274943	82.443584	36.404702	40.171288
771.552000	31.765176	81.272106	36.565793	40.360538
779.267520	32.341357	80.042094	36.731025	40.552317
786.983040	32.952363	78.771697	36.925520	40.783161
794.698560	33.550346	77.516662	37.116483	41.022401
802.414080	34.131204	76.212366	37.283770	41.231046
810.129600	34.739552	75.068459	37.490356	41.454057
817.845120	35.357101	73.836323	37.684179	41.651635
825.560640	35.930385	72.550498	37.841744	41.828511
833.276160	36.396250	71.044616	37.900303	41.953122
840.991680	36.756938	69.437944	37.879168	42.026843
848.707200	36.884165	67.316257	37.591450	41.852732
856.422720	36.987410	65.164655	37.271112	41.636299
864.138240	37.414342	63.262001	37.204246	41.691752
871.853760	37.848671	61.349174	37.055573	41.676949
879.569280	38.377508	60.239402	36.888041	41.530485
887.284800	38.847091	59.531709	36.726308	41.349241
895.000320	39.031566	57.935588	36.381540	41.075405
902.715840	39.047305	56.034128	35.948157	40.722670
910.431360	39.002419	53.952953	35.406563	40.268057
918.146880	38.939835	51.862985	34.815335	39.772395
925.862400	38.877965	49.666997	34.156586	39.219329
933.577920	38.739090	47.476322	33.443548	38.602254
941.293440	38.524700	44.833267	32.544297	37.862765
949.008960	38.268028	41.619582	31.335236	36.940488
956.724480	38.043468	37.748590	29.744436	35.823969
964.440000	37.852166	37.037905	29.328801	35.483604
972.155520	37.578587	37.525314	29.505005	35.386878
979.871040	37.113062	34.836442	28.319229	34.306633
987.586560	36.526180	31.063145	26.545864	32.850155
995.302080	35.830958	27.018075	24.466205	31.145460
1003.017600	35.120862	22.556331	22.016319	29.085241
1010.733120	34.522108	17.767945	19.139535	26.638040
1018.448640	34.109334	13.300686	16.183714	24.254660
1026.164160	33.791155	10.094105	13.835106	22.616381
1033.879680	33.623203	8.341879	12.342037	21.656423
1041.595200	33.680863	7.317138	11.236566	20.931099
1049.310720	33.824856	6.817715	10.603059	20.674616
1057.026240	33.905272	7.184153	10.906532	21.035836
1064.741760	33.891969	8.732900	12.354637	22.169685
1072.457280	33.700938	11.919102	14.775682	24.265295
1080.172800	33.254179	14.578967	16.672191	25.994147
1087.888320	32.531798	13.526864	15.814713	25.243515
1095.603840	31.546534	13.414020	15.298363	24.587897
1103.319360	30.432098	16.739217	16.965170	25.683323
1111.034880	29.369896	20.784987	18.929413	26.997670
1118.750400	28.506124	24.396595	20.388899	27.937570
1126.465920	27.983541	27.359931	21.443512	28.595951
1134.181440	27.812473	30.076207	22.373130	29.217500
1141.896960	27.930100	32.486448	23.215038	29.855680
1149.612480	28.031999	34.559546	23.904081	30.380785
1157.328000	28.367420	36.520051	24.613041	30.950130
1165.043520	29.312385	39.149302	25.736117	31.939472
1172.759040	30.513078	42.073122	27.050499	33.120305
1180.474560	31.517045	44.789964	28.212557	34.148950
1188.190080	32.419645	47.305798	29.278880	35.088324
1195.905600	33.480908	50.202124	30.532055	36.180247
1203.621120	34.709408	53.357063	31.918918	37.376519
1211.336640	35.772823	56.299060	33.154728	38.417739
1219.052160	36.389863	58.648729	34.091567	39.178466
1226.767680	36.614026	60.707443	34.837762	39.757381
1234.483200	36.672397	62.507220	35.438898	40.197930
1242.198720	36.687256	64.127075	35.915217	40.506314
1249.914240	36.732010	65.583883	36.339877	40.787364
1257.629760	36.789684	66.988441	36.727165	41.065939
1265.345280	36.823252	68.296954	37.068482	41.326698
1273.060800	36.744615	69.648303	37.401404	41.598673
1280.776320	36.574352	71.003027	37.714780	41.848995
1288.491840	36.510622	72.375312	37.996001	42.050287
1296.207360	36.534978	73.666356	38.268826	42.256336
1303.922880	36.395503	74.782501	38.451245	42.363152
1311.638400	36.080347	75.680099	38.520288	42.358651
1319.353920	35.767464	76.607149	38.625183	42.392944
1327.069440	35.457153	77.563651	38.766092	42.466175
1334.784960	35.151981	78.529150	38.870496	42.506381
1342.500480	34.850498	79.435253	38.987016	42.554591
1350.216000	34.552717	80.281958	39.115710	42.610831
1357.931520	34.148967	80.851485	39.111793	42.547759
1365.647040	33.651156	81.127490	39.050564	42.447781
1373.362560	33.055258	80.986683	38.912799	42.295248
1381.078080	32.419630	80.522491	38.730197	42.113773
1388.793600	31.698874	79.001218	38.309282	41.751174
1396.509120	30.919511	75.889647	37.670760	41.326803
1404.224640	30.247516	71.249504	36.946922	40.971358
1411.940160	29.843630	68.366188	36.413238	40.804749
1419.655680	30.145950	71.333300	37.011586	41.203162
1427.371200	30.407397	74.470498	37.540026	41.543628
1435.086720	30.557134	75.036899	37.711891	41.756751
1442.802240	30.572149	72.115130	37.400423	41.840339
1450.517760	30.490873	68.202126	36.616396	41.594826
1458.233280	30.421253	65.824212	36.074790	41.362970
1465.948800	30.405506	66.196344	35.972344	41.219446
1473.664320	30.464129	69.118961	36.339852	41.251776
1481.379840	30.576128	73.064891	36.907342	41.374881
1489.095360	30.610371	75.270321	37.178133	41.425117
1496.810880	30.628421	77.193164	37.418132	41.485626
1504.526400	30.566847	78.912945	37.595436	41.498544
1512.241920	30.373403	80.484275	37.714579	41.428689
1519.957440	30.010726	81.760037	37.773634	41.266511
1527.672960	29.542214	82.686565	37.805220	41.069897
1535.388480	29.135222	83.012531	37.812795	40.953285
1543.104000	28.730511	83.082630	37.798525	40.813067
1550.819520	28.332326	82.951466	37.767733	40.653010
1558.535040	28.104539	84.446943	37.868521	40.729891
1566.250560	27.862446	85.502961	37.814558	40.611102
1573.966080	27.524625	85.943572	37.515656	40.197132
1581.681600	27.115456	85.910672	37.045682	39.598298
1589.397120	26.311363	85.213161	36.249994	38.645902
1597.112640	24.992025	83.386667	34.866598	37.065166
1604.828160	23.294595	80.776820	33.070412	35.034792
1612.543680	21.403323	77.535230	30.986477	32.703332
1620.259200	19.584995	74.308361	28.951954	30.428555
1627.974720	17.895967	71.161740	27.058035	28.318105
1635.690240	17.168926	69.824712	26.221255	27.382784
1643.405760	16.890602	69.286437	25.875970	27.028345
1651.121280	17.227531	69.928192	26.226998	27.435839
1658.836800	17.920732	71.339946	26.997327	28.288029
1666.552320	18.806013	73.231035	27.993633	29.348690
1674.267840	20.366533	76.497566	29.588428	31.127091
1681.983360	21.992856	79.899565	31.244351	32.964467
1689.698880	23.686945	83.437081	32.963782	34.863415
1697.414400	25.450141	86.619866	34.467694	36.551978
1705.129920	27.048613	89.441545	35.820414	38.057260
1712.845440	28.485448	91.892091	37.033414	39.398231
1720.560960	29.677897	93.821468	38.055256	40.526468
1728.276480	30.424470	95.298336	38.674020	41.154293
1735.992000	31.161595	96.282164	39.065684	41.597479
1743.707520	31.806844	97.128756	39.429975	41.998879
1751.423040	32.294679	97.819554	39.750573	42.325142
1759.138560	32.722573	98.527766	40.096354	42.668489
1766.854080	33.017842	99.042289	40.274357	42.854202
1774.569600	33.245723	99.387442	40.399724	42.973144
1782.285120	33.406596	99.566081	40.473655	43.026090
1790.000640	33.523584	99.789130	40.494093	43.036779
1797.716160	33.615214	99.907237	40.511346	43.042067
1805.431680	33.684637	99.946306	40.529304	43.047618
1813.147200	33.721867	100.000000	40.567696	43.057906
1820.862720	33.690720	99.955714	40.505303	42.963040
1828.578240	33.637476	99.826390	40.416946	42.842498
1836.293760	33.562033	99.615635	40.303946	42.696869
1844.009280	33.485132	99.467356	40.229637	42.610930
1851.724800	33.381690	99.261480	40.153374	42.521779
1859.440320	33.310152	99.306858	40.134805	42.453569
1867.155840	33.168412	99.009419	39.983509	42.294227
1874.871360	33.026428	98.754632	39.864699	42.150732
1882.586880	32.884204	98.542995	39.778389	42.023070
1890.302400	32.719085	98.227035	39.624968	41.840899
1898.017920	32.541457	97.881466	39.470318	41.653395
1905.733440	32.381224	97.587304	39.331118	41.470215
1913.448960	32.209306	97.207499	39.162639	41.232106
1921.164480	32.016990	96.787599	38.978671	40.914860
1928.880000	31.812766	96.365443	38.796206	40.534905
1936.595520	31.616413	96.119373	38.665680	40.393447
1944.311040	31.392513	95.693040	38.495417	40.363400
1952.026560	31.156047	95.178250	38.317157	40.291208
1959.742080	30.909856	94.392888	38.067370	40.025230
1967.457600	30.656297	93.158300	37.748761	39.695455
1975.173120	30.395374	91.465801	37.361356	39.302347
1982.888640	30.162710	89.175866	36.873491	38.801028
1990.604160	29.936032	87.757856	36.519692	38.407445
1998.319680	29.720733	87.256924	36.331569	38.164258
2006.035200	29.516967	87.367393	36.261359	38.034956
2013.750720	29.317652	88.128480	36.264625	38.021691
2021.466240	29.112080	88.629606	36.214478	37.955905
2029.181760	28.917617	88.814026	36.133217	37.847913
2036.897280	28.716759	88.556509	35.971920	37.659336
2044.612800	28.519022	87.987545	35.774368	37.435613
2052.328320	28.335286	87.602199	35.623919	37.260348
2060.043840	28.158493	87.106842	35.448299	37.059050
2067.759360	27.988435	86.292653	35.233704	36.830850
2075.474880	27.838088	85.726635	35.078936	36.655218
2083.190400	27.701041	85.831368	35.021836	36.562760
2090.905920	27.577275	86.266400	35.019645	36.521966
2098.621440	27.465533	86.561187	35.011044	36.485261
2106.336960	27.358196	86.620242	34.964839	36.412315
2114.052480	27.243234	86.464478	34.879569	36.306308
2121.768000	27.120742	86.167166	34.770067	36.179008
2129.483520	27.006203	85.843149	34.658866	36.054155
2137.199040	26.915957	85.551617	34.565817	35.945504
2144.914560	26.853890	85.379860	34.509084	35.870713
2152.630080	26.798925	85.418814	34.491291	35.826393
2160.345600	26.743475	85.660430	34.503602	35.808814
2168.061120	26.680647	85.942037	34.522269	35.795477
2175.776640	26.620775	86.033799	34.513774	35.762321
2183.492160	26.558533	85.990807	34.481917	35.703374
2191.207680	26.496283	85.944271	34.447035	35.645464
2198.923200	26.427031	85.880241	34.403826	35.581325
2206.638720	26.360028	85.818063	34.356957	35.513310
2214.354240	26.291895	85.741825	34.309635	35.440005
2222.069760	26.221757	85.592090	34.254001	35.361025
2229.785280	26.147013	85.394653	34.182212	35.269296
2237.500800	26.074780	85.183113	34.111450	35.182724
2245.216320	26.005227	84.974198	34.033913	35.092623
2252.931840	25.938753	84.779666	33.952081	35.002863
2260.647360	25.865913	84.580492	33.862300	34.907548
2268.362880	25.792325	84.373577	33.778720	34.818771
2276.078400	25.713618	84.152119	33.705670	34.724455
2283.793920	25.630995	83.939469	33.605082	34.615766
2291.509440	25.545574	83.753350	33.403198	34.466647
2299.224960	25.461877	83.602376	33.103844	34.281972
2306.940480	25.379963	83.495156	32.699248	34.058897
2314.656000	25.307601	83.423239	32.211870	33.824199
2322.371520	25.238445	83.349826	31.654600	33.575735
2330.087040	25.157355	83.095556	31.458213	33.469937
2337.802560	25.081539	82.889818	31.234091	33.344856
2345.518080	25.010998	82.732691	30.980791	33.200421
2353.233600	24.887233	82.387541	31.337810	33.222011
2360.949120	24.771852	81.923865	31.651061	33.243101
2368.664640	24.685740	81.493957	31.888362	33.264088
2376.380160	24.626541	81.238520	32.128469	33.299092
2384.095680	24.580255	81.153974	32.393000	33.349196
2391.811200	24.498544	80.994587	32.657419	33.381547
2399.526720	24.407060	80.798754	32.630845	33.304821
2407.242240	24.321408	80.593539	32.554999	33.213520
2414.957760	24.230687	80.377199	32.477230	33.121187
2422.673280	24.142081	80.163399	32.398161	33.032089
2430.388800	24.048697	79.953905	32.323204	32.942266
2438.104320	23.955259	79.740914	32.249081	32.852210
2445.819840	23.860153	79.504508	32.172008	32.761327
2453.535360	23.768084	79.263381	32.095105	32.675230
2461.250880	23.672427	79.018312	32.014072	32.579258
2468.966400	23.578346	78.816240	31.939046	32.488181
2476.681920	23.479622	78.640052	31.864024	32.392991
2484.397440	23.389089	78.454987	31.789942	32.303203
2492.112960	23.292408	78.214789	31.704774	32.201677
2499.828480	23.199343	77.943903	31.616364	32.109262
2507.544000	23.100561	77.704229	31.530730	32.012048
2515.259520	23.006300	77.516418	31.453957	31.912937
2522.975040	22.907990	77.322192	31.377176	31.813498
2530.690560	22.817611	77.147642	31.303160	31.721315
2538.406080	22.728447	76.980806	31.225384	31.623742
2546.121600	22.639476	76.803578	31.148221	31.526669
2553.837120	22.540806	76.605148	31.065252	31.426096
2561.552640	22.444190	76.407146	30.982061	31.328587
2569.268160	22.345660	76.193988	30.896430	31.225331
2576.983680	22.251531	75.980408	30.811072	31.124778
2584.699200	22.147254	75.753351	30.718014	31.012026
2592.414720	22.047912	75.527171	30.626911	30.906887
2600.130240	21.938227	75.294962	30.537297	30.798245
2607.845760	21.831352	75.061739	30.449202	30.692544
2615.561280	21.720251	74.814356	30.354259	30.578237
2623.276800	21.607268	74.567854	30.259797	30.464839
2630.992320	21.490121	74.306618	30.161975	30.348957
2638.707840	21.379788	74.062732	30.066082	30.235235
2646.423360	21.265098	73.827008	29.967944	30.120242
2654.138880	21.154513	73.585269	29.871389	30.010128
2661.854400	21.036119	73.330549	29.767830	29.890759
2669.569920	20.919127	73.073743	29.669088	29.772322
2677.285440	20.800120	72.806779	29.564605	29.643015
2685.000960	20.686568	72.557402	29.460771	29.527463
2692.716480	20.564894	72.297685	29.351258	29.405596
2700.432000	20.448166	72.036568	29.246426	29.285332
2708.147520	20.321509	71.754766	29.137930	29.157505
2715.863040	20.195498	71.473715	29.030578	29.028925
2723.578560	20.062802	71.180631	28.917831	28.895387
2731.294080	19.937717	70.902206	28.808193	28.769587
2739.009600	19.804169	70.615047	28.692337	28.637978
2746.725120	19.674712	70.333261	28.577423	28.510245
2754.440640	19.542082	70.041521	28.455232	28.376001
2762.156160	19.407117	69.739858	28.333456	28.238980
2769.871680	19.262432	69.416567	28.205360	28.087840
2777.587200	19.120994	69.101936	28.080444	27.943673
2785.302720	18.970763	68.758976	27.945399	27.787825
2793.018240	18.823116	68.409706	27.809452	27.635542
2800.733760	18.669918	68.049117	27.665158	27.477592
2808.449280	18.521109	67.691897	27.523419	27.321369
2816.164800	18.353449	67.299125	27.365611	27.149295
2823.880320	18.175099	66.854949	27.192606	26.964287
2831.595840	17.950848	66.247725	26.972918	26.730303
2839.311360	17.590428	65.143046	26.596172	26.357469
2847.026880	17.057573	63.392717	25.995723	25.783028
2854.742400	16.771194	62.553113	25.670268	25.453380
2862.457920	16.839571	63.065273	25.778650	25.512193
2870.173440	16.858306	63.366032	25.840263	25.532012
2877.888960	16.752388	63.177325	25.743950	25.414002
2885.604480	16.571578	62.693421	25.544552	25.201911
2893.320000	16.309774	61.927052	25.252651	24.895535
2901.035520	15.984270	60.909336	24.887950	24.525910
2908.751040	15.517003	59.349060	24.347434	23.993281
2916.466560	14.927365	57.326018	23.638642	23.308782
2924.182080	14.593860	56.397418	23.238105	22.908741
2931.897600	14.671573	57.059017	23.353198	22.982628
2939.613120	14.843085	58.001019	23.593286	23.159383
2947.328640	14.854768	58.273702	23.633343	23.145900
2955.044160	14.709650	57.977353	23.470712	22.951172
2962.759680	14.584050	57.736281	23.323542	22.777422
2970.475200	14.493995	57.641482	23.220374	22.636145
2978.190720	14.366244	57.386540	23.067913	22.445730
2985.906240	14.167803	56.897622	22.830376	22.181766
2993.621760	13.935651	56.281490	22.548449	21.875212
3001.337280	13.676475	55.601861	22.238017	21.538577
3009.052800	13.406810	54.874325	21.916625	21.186312
3016.768320	13.128652	54.145641	21.588714	20.834564
3024.483840	12.844511	53.426635	21.258126	20.479888
3032.199360	12.559845	52.680565	20.912710	20.105824
3039.914880	12.286042	51.943282	20.574228	19.753413
3047.630400	11.990959	51.170221	20.218579	19.374467
3055.345920	11.679734	50.329859	19.834207	18.969301
3063.061440	11.354017	49.426403	19.417876	18.531814
3070.776960	11.023921	48.483487	18.995822	18.082297
3078.492480	10.683348	47.500122	18.557649	17.612509
3086.208000	10.328164	46.477845	18.094902	17.125904
3093.923520	9.964340	45.437356	17.612704	16.631434
3101.639040	9.608924	44.383769	17.134711	16.138113
3109.354560	9.261866	43.386940	16.681510	15.645998
3117.070080	8.919995	42.390237	16.221265	15.160380
3124.785600	8.569585	41.389191	15.741197	14.674289
3132.501120	8.222867	40.409333	15.275722	14.201075
3140.216640	7.875864	39.407104	14.803074	13.718919
3147.932160	7.522975	38.380952	14.323150	13.223531
3155.647680	7.167405	37.345020	13.834684	12.724530
3163.363200	6.812389	36.270039	13.324614	12.215075
3171.078720	6.464388	35.219098	12.821732	11.709781
3178.794240	6.117591	34.149182	12.324989	11.205741
3186.509760	5.779118	33.099467	11.844980	10.711890
3194.225280	5.457065	32.057429	11.373903	10.237941
3201.940800	5.156882	31.057476	10.916842	9.783947
3209.656320	4.877869	30.089485	10.477729	9.345852
3217.371840	4.613397	29.177176	10.062447	8.927380
3225.087360	4.364389	28.319266	9.678512	8.544241
3232.802880	4.146305	27.544882	9.335331	8.202410
3240.518400	3.943092	26.797639	9.007165	7.876296
3248.233920	3.765016	26.145806	8.708109	7.578267
3255.949440	3.598240	25.509085	8.420348	7.305473
3263.664960	3.446639	24.931827	8.163301	7.057100
3271.380480	3.298899	24.350651	7.915990	6.813995
3279.096000	3.153489	23.771885	7.663853	6.575644
3286.811520	3.009022	23.192444	7.409073	6.331945
3294.527040	2.872633	22.635675	7.167700	6.092354
3302.242560	2.720960	21.993818	6.909726	5.839517
3309.958080	2.573599	21.335653	6.633863	5.586198
3317.673600	2.424719	20.618431	6.343646	5.318961
3325.389120	2.285901	19.979177	6.084417	5.066822
3333.104640	2.139915	19.320098	5.811311	4.815714
3340.820160	2.015778	18.716703	5.556173	4.593547
3348.535680	1.885154	18.094233	5.302803	4.359088
3356.251200	1.778104	17.568665	5.088408	4.149219
3363.966720	1.676956	17.086255	4.885627	3.957393
3371.682240	1.587708	16.706233	4.704715	3.801995
3379.397760	1.496747	16.300298	4.526337	3.647792
3387.113280	1.441614	16.069909	4.418174	3.544023
3394.828800	1.401290	15.888744	4.327017	3.464594
3402.544320	1.373330	15.818703	4.261635	3.409766
3410.259840	1.330883	15.733436	4.187537	3.345516
3417.975360	1.311177	15.738784	4.145002	3.321081
3425.690880	1.302592	15.818318	4.144139	3.319264
3433.406400	1.325020	16.049605	4.189870	3.361805
3441.121920	1.313340	16.143710	4.176344	3.363520
3448.837440	1.328616	16.429631	4.234096	3.421373
3456.552960	1.364056	16.767732	4.333438	3.501820
3464.268480	1.438971	17.274812	4.485393	3.632899
3471.984000	1.482419	17.667807	4.592878	3.734255
3479.699520	1.552743	18.177318	4.744448	3.873851
3487.415040	1.620471	18.698419	4.900826	4.025153
3495.130560	1.715916	19.318461	5.102559	4.214101
3502.846080	1.799284	19.903533	5.277956	4.384761
3510.561600	1.916642	20.695392	5.524114	4.612485
3518.277120	2.013273	21.315417	5.741316	4.800620
3525.992640	2.158540	22.091894	6.010832	5.056319
3533.708160	2.305150	22.827802	6.292449	5.318428
3541.423680	2.485961	23.653741	6.613497	5.620000
3549.139200	2.664045	24.340817	6.924339	5.922283
3556.854720	2.855155	24.683634	7.219717	6.246742
3564.570240	3.069627	24.825239	7.510861	6.589267
3572.285760	3.288940	25.594321	7.866525	6.953743
3580.001280	3.497195	27.306099	8.293153	7.318407
3587.716800	3.816174	29.767862	8.942587	7.885502
3595.432320	4.120962	31.522276	9.505762	8.389717
3603.147840	4.436596	32.586885	10.039125	8.891665
3610.863360	4.815354	34.432338	10.639913	9.468767
3618.578880	5.232926	36.042402	11.265602	10.084761
3626.294400	5.683843	37.319625	11.854225	10.677107
3634.009920	6.130359	38.280138	12.385476	11.220780
3641.725440	6.672179	39.911416	13.150722	11.936394
3649.440960	7.276711	41.687276	13.973867	12.740912
3657.156480	7.867457	42.891148	14.699838	13.459510
3664.872000	8.271918	43.652206	15.173480	13.874504
3672.587520	8.985799	45.928890	16.112972	14.806848
3680.303040	9.507472	47.100049	16.702965	15.394740
3688.018560	9.842212	47.221821	16.943199	15.658466
3695.734080	10.047714	47.215543	17.076998	15.799473
3703.449600	10.221689	47.325126	17.211302	15.933092
3711.165120	10.449941	47.818250	17.440712	16.148741
3718.880640	10.580420	47.814588	17.506956	16.206791
3726.596160	10.873711	49.404857	18.026570	16.669754
3734.311680	11.189479	51.142651	18.604668	17.192231
3742.027200	11.432518	52.418774	19.053580	17.617999
3749.742720	11.464391	52.244951	19.069588	17.649684
3757.458240	11.297006	50.923250	18.724972	17.334460
3765.173760	11.100754	49.474052	18.334292	16.955850
3772.889280	10.984512	48.725633	18.136544	16.749676
3780.604800	10.945530	48.476949	18.085259	16.686411
3788.320320	10.941112	48.482356	18.090333	16.674112
3796.035840	11.018554	49.021523	18.249050	16.802634
3803.751360	10.994773	48.946893	18.214651	16.757494
3811.466880	10.866251	48.197078	17.975519	16.523679
3819.182400	10.893892	48.364610	18.003445	16.541769
3826.897920	10.832756	48.007939	17.871985	16.415734
3834.613440	10.833708	48.061177	17.890716	16.413466
3842.328960	10.794287	47.839658	17.808833	16.340245
3850.044480	10.821615	48.145403	17.890300	16.414964
3857.760000	10.826826	48.336545	17.938629	16.452931
3865.475520	10.796422	48.305171	17.925425	16.441084
3873.191040	10.737906	48.053325	17.852387	16.364756
3880.906560	10.671432	47.753495	17.765014	16.276970
3888.622080	10.610645	47.537368	17.695166	16.193101
3896.337600	10.672203	48.107385	17.863752	16.350412
3904.053120	10.649310	48.115510	17.868438	16.355628
3911.768640	10.541703	47.553794	17.708190	16.206491
3919.484160	10.531382	47.700895	17.729021	16.199329
3927.199680	10.503087	47.703588	17.712868	16.166510
3934.915200	10.472664	47.656976	17.690006	16.134257
3942.630720	10.419651	47.515308	17.645232	16.081369
3950.346240	10.373048	47.377722	17.604149	16.036477
3958.061760	10.322140	47.217583	17.553649	15.986043
3965.777280	10.268134	47.042563	17.498930	15.926684
3973.492800	10.250564	47.039052	17.488673	15.905747
3981.208320	10.207074	46.961952	17.460411	15.866382
3988.923840	10.181750	46.927704	17.436294	15.843030
3996.639360	10.142847	46.847862	17.391433	15.800695
4004.354880	10.124392	46.802894	17.372501	15.781980
